# Supplementary material for: A Discrete Choice Experiment to Assess Cat Owners’ Preferences for Topical Antiparasitics and the Comparative Ease of Use of a Combined Selamectin and Sarolaner Formulation: An International Survey
Source: Animals (Basel). 2025 Jul 6;15(13):1985. doi: 10.3390/ani15131985 (PMC12248694; doi:10.3390/ani15131985)
Supplement: Supplementary file 1 [file animals-15-01985-s001.zip]

Archive with 1 entries (1 files):
- animals-3615344-supplementary.pdf
